# Supplementary material for: Benefit of Shading by Nurse Plant Does Not Change along a Stress Gradient in a Coastal Dune
Source: PLoS One. 2014 Aug 15;9(8):e105082. doi: 10.1371/journal.pone.0105082 (PMC4134255; doi:10.1371/journal.pone.0105082)
Supplement: Dataset S1 — Abiotic parameters and the survival and growth of the Ternstroemia brasiliensis seedlings 358 days after transplantation. (XLS) [file pone.0105082.s010.xls]

## Sheet: Survival 
sea proximity	block	treatment	alive	dead	total
1	1	control	0	10	10
1	1	guapira opposita	0	10	10
1	1	artificial shade	0	10	10
1	2	control	1	9	10
1	2	guapira opposita	0	10	10
1	2	artificial shade	3	7	10
1	3	control	1	9	10
1	3	guapira opposita	1	9	10
1	3	artificial shade	2	8	10
1	4	control	0	10	10
1	4	guapira opposita	4	6	10
1	4	artificial shade	1	9	10
1	5	control	0	10	10
1	5	guapira opposita	1	9	10
1	5	artificial shade	0	10	10
1	6	control	0	10	10
1	6	guapira opposita	0	10	10
1	6	artificial shade	0	10	10
1	7	control	0	10	10
1	7	guapira opposita	0	10	10
1	7	artificial shade	0	10	10
1	8	control	0	10	10
1	8	guapira opposita	0	10	10
1	8	artificial shade	0	10	10
1	9	control	0	10	10
1	9	guapira opposita	1	9	10
1	9	artificial shade	1	9	10
1	10	control	0	10	10
1	10	guapira opposita	0	10	10
1	10	artificial shade	1	9	10
1	11	control	4	6	10
1	11	guapira opposita	1	9	10
1	11	artificial shade	1	9	10
1	12	control	0	10	10
1	12	guapira opposita	2	8	10
1	12	artificial shade	0	10	10
1	13	control	1	9	10
1	13	guapira opposita	0	10	10
1	13	artificial shade	0	10	10
1	14	control	2	8	10
1	14	guapira opposita	1	9	10
1	14	artificial shade	6	4	10
1	15	control	0	10	10
1	15	guapira opposita	1	9	10
1	15	artificial shade	0	10	10
2	16	control	0	10	10
2	16	guapira opposita	5	5	10
2	16	artificial shade	3	7	10
2	17	control	7	3	10
2	17	guapira opposita	6	4	10
2	17	artificial shade	2	8	10
2	18	control	6	4	10
2	18	guapira opposita	4	6	10
2	18	artificial shade	6	4	10
2	19	control	6	4	10
2	19	guapira opposita	4	6	10
2	19	artificial shade	0	10	10
2	20	control	9	1	10
2	20	guapira opposita	8	2	10
2	20	artificial shade	1	9	10
2	21	control	2	8	10
2	21	guapira opposita	7	3	10
2	21	artificial shade	7	3	10
2	22	control	4	6	10
2	22	guapira opposita	8	2	10
2	22	artificial shade	6	4	10
2	23	control	1	9	10
2	23	guapira opposita	2	8	10
2	23	artificial shade	4	6	10
2	24	control	3	7	10
2	24	guapira opposita	5	5	10
2	24	artificial shade	2	8	10
2	25	control	0	10	10
2	25	guapira opposita	1	9	10
2	25	artificial shade	2	8	10
2	26	control	0	10	10
2	26	guapira opposita	5	5	10
2	26	artificial shade	9	1	10
2	27	control	5	5	10
2	27	guapira opposita	6	4	10
2	27	artificial shade	4	6	10
2	28	control	2	8	10
2	28	guapira opposita	2	8	10
2	28	artificial shade	3	7	10
2	29	control	1	9	10
2	29	guapira opposita	5	5	10
2	29	artificial shade	3	7	10
2	30	control	0	10	10
2	30	guapira opposita	7	3	10
2	30	artificial shade	1	9	10
3	31	control	7	3	10
3	31	guapira opposita	6	4	10
3	31	artificial shade	8	2	10
3	32	control	3	7	10
3	32	guapira opposita	5	5	10
3	32	artificial shade	9	1	10
3	33	control	0	10	10
3	33	guapira opposita	4	6	10
3	33	artificial shade	4	6	10
3	34	control	7	3	10
3	34	guapira opposita	4	6	10
3	34	artificial shade	7	3	10
3	35	control	6	4	10
3	35	guapira opposita	1	9	10
3	35	artificial shade	7	3	10
	36	control	0	10	10
	36	guapira opposita	0	10	10
3	36	artificial shade	7	3	10
3	37	control	7	3	10
3	37	guapira opposita	8	2	10
3	37	artificial shade	5	5	10
3	38	control	8	2	10
3	38	guapira opposita	6	4	10
3	38	artificial shade	7	3	10
3	39	control	2	8	10
3	39	guapira opposita	6	4	10
3	39	artificial shade	4	6	10
3	40	control	4	6	10
3	40	guapira opposita	0	10	10
3	40	artificial shade	5	5	10
3	41	control	0	10	10
3	41	guapira opposita	4	6	10
3	41	artificial shade	1	9	10
3	42	control	1	9	10
3	42	guapira opposita	10	0	10
3	42	artificial shade	3	7	10
3	43	control	3	7	10
3	43	guapira opposita	1	9	10
3	43	artificial shade	5	5	10
3	44	control	4	6	10
3	44	guapira opposita	1	9	10
3	44	artificial shade	2	8	10
3	45	control	5	5	10
3	45	guapira opposita	3	7	10
3	45	artificial shade	4	6	10

## Sheet: Growth
sea proximity	block	treatment	plant tag	biomass increment (g)
1	2	artificial shade	82644	0.0333515
1	2	artificial shade	82646	-0.00530957
1	2	artificial shade	82650	0.0138754
1	2	control	82655	0.134813
1	3	guapira opposita	82664	-0.0573345
1	3	artificial shade	82677	-0.0666143
1	3	artificial shade	82679	-0.0968807
1	3	control	82685	-0.0717057
1	4	guapira opposita	82691	-0.144487
1	4	guapira opposita	82698	-0.0808289
1	4	guapira opposita	82699	-0.0226739
1	4	guapira opposita	82700	0.0277162
1	4	artificial shade	82701	-0.0616432
1	5	guapira opposita	82723	0.0592667
1	9	guapira opposita	82865	0.0313043
1	9	artificial shade	82878	-0.0900092
1	10	artificial shade	82908	-0.0208324
1	11	guapira opposita	82921	-0.19023
1	11	artificial shade	82937	-0.0319567
1	11	control	82941	0.0811916
1	11	control	82943	0.0714422
1	11	control	82949	-0.00231085
1	11	control	82950	0.211439
1	12	guapira opposita	82952	-0.0388602
1	12	guapira opposita	82955	0.11014
1	13	control	83004	0.0795954
1	14	guapira opposita	83016	0.0201734
1	14	artificial shade	83044	-0.0918279
1	14	artificial shade	83045	0.0855901
1	14	artificial shade	83046	0.0404735
1	14	artificial shade	83047	-0.0821329
1	14	artificial shade	83048	-0.00397322
1	14	artificial shade	83049	-0.164532
1	14	control	83057	0.0793562
1	14	control	83060	-0.0296834
1	15	guapira opposita	83069	-0.0630415
2	16	guapira opposita	84405	-0.437572
2	16	guapira opposita	84406	-0.578051
2	16	guapira opposita	84407	-0.555811
2	16	guapira opposita	84408	-0.581051
2	16	guapira opposita	84409	-0.276375
2	16	artificial shade	84411	-0.600051
2	16	artificial shade	84413	-0.500333
2	16	artificial shade	84414	-0.394093
2	17	guapira opposita	84431	0.0208376
2	17	guapira opposita	84433	0.126328
2	17	guapira opposita	84434	0.00426301
2	17	guapira opposita	84435	-0.0754682
2	17	guapira opposita	84437	-0.0717682
2	17	guapira opposita	84440	0.114871
2	17	artificial shade	84445	0.0517775
2	17	artificial shade	84447	-0.0445325
2	17	control	84451	0.0352956
2	17	control	84452	-0.00271099
2	17	control	84454	-0.00921438
2	17	control	84456	0.0694435
2	17	control	84457	0.0877149
2	17	control	84458	0.0243495
2	17	control	84460	0.155417
2	18	guapira opposita	84462	-0.080985
2	18	guapira opposita	84463	-0.126833
2	18	guapira opposita	84464	0.0638994
2	18	guapira opposita	84466	0.0136245
2	18	artificial shade	84471	-0.112072
2	18	artificial shade	84473	0.00514763
2	18	artificial shade	84474	-0.11013
2	18	artificial shade	84476	-0.0247688
2	18	artificial shade	84479	0.0139992
2	18	artificial shade	84480	-0.0887659
2	18	control	84481	-0.0245296
2	18	control	84484	-0.265833
2	18	control	84485	0.00377038
2	18	control	84486	0.0447222
2	18	control	84488	-0.0332543
2	18	control	84490	0.00829009
2	19	guapira opposita	84491	-0.0323739
2	19	guapira opposita	84492	-0.0605276
2	19	guapira opposita	84493	-0.0837711
2	19	guapira opposita	84500	-0.0358589
2	19	control	84511	0.0926261
2	19	control	84512	0.375774
2	19	control	84513	0.0899359
2	19	control	84514	0.265475
2	19	control	84519	0.108134
2	19	control	84520	0.239896
2	20	guapira opposita	84521	-0.0440764
2	20	guapira opposita	84522	-0.0410481
2	20	guapira opposita	84523	-0.0624947
2	20	guapira opposita	84524	0.0161382
2	20	guapira opposita	84525	-0.00603864
2	20	guapira opposita	84526	-0.0839427
2	20	guapira opposita	84529	0.000717508
2	20	guapira opposita	84530	-0.0328618
2	20	artificial shade	84535	-0.0310728
2	20	control	84541	0.0532572
2	20	control	84542	0.103021
2	20	control	84543	0.0612349
2	20	control	84544	0.0663221
2	20	control	84545	-0.093315
2	20	control	84546	0.107867
2	20	control	84548	0.0515089
2	20	control	84549	-0.0695538
2	20	control	84550	-6.83862e-06
2	21	guapira opposita	84553	-0.049104
2	21	guapira opposita	84554	0.0013815
2	21	guapira opposita	84556	0.0279361
2	21	guapira opposita	84557	0.0248389
2	21	guapira opposita	84558	-0.137527
2	21	guapira opposita	84559	-0.00971335
2	21	guapira opposita	84560	-0.0719527
2	21	artificial shade	84561	0.131839
2	21	artificial shade	84562	0.0172908
2	21	artificial shade	84564	-0.0474023
2	21	artificial shade	84565	0.0474471
2	21	artificial shade	84568	-0.0920168
2	21	artificial shade	84569	0.0413444
2	21	artificial shade	84570	-0.016685
2	21	control	84576	-0.0295578
2	21	control	84577	-0.091651
2	22	guapira opposita	84581	-0.0432562
2	22	guapira opposita	84582	-0.01583
2	22	guapira opposita	84583	-0.136042
2	22	guapira opposita	84585	-0.105376
2	22	guapira opposita	84587	0.0292961
2	22	guapira opposita	84588	-0.0725585
2	22	guapira opposita	84589	-0.0457628
2	22	guapira opposita	84590	-0.0857982
2	22	artificial shade	84591	0.0428671
2	22	artificial shade	84593	-0.00280004
2	22	artificial shade	84594	-0.0160986
2	22	artificial shade	84596	0.0322029
2	22	artificial shade	84597	0.0137409
2	22	artificial shade	84598	-0.064443
2	22	control	84601	0.00577874
2	22	control	84602	0.0936886
2	22	control	84605	-0.0018342
2	22	control	84608	0.206531
2	23	guapira opposita	84613	-0.0452531
2	23	guapira opposita	84617	-0.0371611
2	23	artificial shade	84621	0.00429481
2	23	artificial shade	84622	-0.0781395
2	23	artificial shade	84627	0.0131164
2	23	artificial shade	84628	-0.0197988
2	23	control	84632	-0.0231282
2	24	guapira opposita	84643	-0.107891
2	24	guapira opposita	84644	-0.0298589
2	24	guapira opposita	84645	-0.00606881
2	24	guapira opposita	84646	0.00147399
2	24	guapira opposita	84648	-0.11917
2	24	artificial shade	84655	-0.105043
2	24	artificial shade	84658	-0.0386192
2	24	control	84662	0.0852585
2	24	control	84664	0.0975901
2	24	control	84668	0.0485083
2	25	guapira opposita	84679	-0.222534
2	25	artificial shade	84683	0.0178465
2	25	artificial shade	84684	-0.0577152
2	26	guapira opposita	84701	0.0231687
2	26	guapira opposita	84704	-0.0683468
2	26	guapira opposita	84705	-0.0973197
2	26	guapira opposita	84709	-0.115223
2	26	guapira opposita	84710	-0.0518006
2	26	artificial shade	84711	0.205497
2	26	artificial shade	84712	-0.019562
2	26	artificial shade	84714	-0.0632774
2	26	artificial shade	84715	-0.00773934
2	26	artificial shade	84716	0.0336561
2	26	artificial shade	84717	-0.130771
2	26	artificial shade	84718	-0.0369514
2	26	artificial shade	84719	-0.0215585
2	26	artificial shade	84720	0.0222341
2	27	guapira opposita	84733	-0.0611371
2	27	guapira opposita	84734	-0.0960723
2	27	guapira opposita	84736	-0.0348017
2	27	guapira opposita	84737	0.0095685
2	27	guapira opposita	84739	-0.0808949
2	27	guapira opposita	84740	-0.0390145
2	27	artificial shade	84743	-0.00436918
2	27	artificial shade	84744	0.12856
2	27	artificial shade	84747	0.105502
2	27	artificial shade	84748	0.0325425
2	27	control	84801	-0.0178578
2	27	control	84803	0.0440799
2	27	control	84804	0.0346272
2	27	control	84808	0.00401916
2	27	control	84810	0.0660173
2	28	guapira opposita	84811	-0.0517375
2	28	guapira opposita	84815	-0.147046
2	28	artificial shade	84822	-0.227233
2	28	artificial shade	84824	-0.19195
2	28	artificial shade	84827	-0.0473074
2	28	control	84835	-0.00152709
2	28	control	84838	-0.0325874
2	29	guapira opposita	84841	-0.120376
2	29	guapira opposita	84842	0.0430535
2	29	guapira opposita	84845	-0.134095
2	29	guapira opposita	84847	-0.0883728
2	29	guapira opposita	84849	-0.105657
2	29	artificial shade	84855	-0.14917
2	29	artificial shade	84856	-0.130525
2	29	artificial shade	84858	-0.0720712
2	29	control	84862	-0.17198
2	30	guapira opposita	84871	0.0751682
2	30	guapira opposita	84873	-0.036526
2	30	guapira opposita	84874	-0.0194931
2	30	guapira opposita	84876	-0.00240226
2	30	guapira opposita	84877	-0.0331342
2	30	guapira opposita	84878	-0.0247628
2	30	guapira opposita	84880	-0.0417333
2	30	artificial shade	84888	-0.0765849
3	31	guapira opposita	4101	-0.0948586
3	31	guapira opposita	4103	0.0104829
3	31	guapira opposita	4104	-0.101194
3	31	guapira opposita	4107	-0.0769201
3	31	guapira opposita	4108	-0.0520145
3	31	guapira opposita	4110	-0.0703127
3	31	artificial shade	4111	-0.0263168
3	31	artificial shade	4113	-0.0114046
3	31	artificial shade	4115	-0.102046
3	31	artificial shade	4116	-0.0216209
3	31	artificial shade	4117	-0.0235596
3	31	artificial shade	4118	-0.012862
3	31	artificial shade	4119	0.216446
3	31	artificial shade	4120	0.0336868
3	31	control	4121	-0.0599238
3	31	control	4122	-0.0537028
3	31	control	4125	0.122536
3	31	control	4126	-0.0416169
3	31	control	4127	-0.149803
3	31	control	4128	0.0605967
3	31	control	4130	-0.012222
3	32	guapira opposita	4131	0.0254304
3	32	guapira opposita	4136	-0.0541282
3	32	guapira opposita	4138	-0.00258798
3	32	guapira opposita	4139	-0.00801048
3	32	guapira opposita	4140	-0.024282
3	32	artificial shade	4141	-0.124188
3	32	artificial shade	4142	-0.0745856
3	32	artificial shade	4144	0.0892341
3	32	artificial shade	4145	0.0346879
3	32	artificial shade	4146	-0.0602289
3	32	artificial shade	4147	-0.000826377
3	32	artificial shade	4148	-0.0393439
3	32	artificial shade	4149	0.00765264
3	32	artificial shade	4150	-0.0290981
3	32	control	4151	0.0540197
3	32	control	4152	0.153693
3	32	control	4153	0.0532018
3	33	guapira opposita	4161	-0.0114057
3	33	guapira opposita	4166	0.0240226
3	33	guapira opposita	4169	-0.0101613
3	33	guapira opposita	4170	-0.0619532
3	33	artificial shade	4171	-0.0222538
3	33	artificial shade	4172	-0.0560386
3	33	artificial shade	4178	0.0291087
3	33	artificial shade	4179	-0.302413
3	34	guapira opposita	4191	-0.0306185
3	34	guapira opposita	4192	-0.00152527
3	34	guapira opposita	4193	-0.00292143
3	34	guapira opposita	4200	-0.0773392
3	34	artificial shade	4202	0.0283213
3	34	artificial shade	4204	0.008804
3	34	artificial shade	4205	0.0514511
3	34	artificial shade	4206	0.0204388
3	34	artificial shade	4207	-0.0573187
3	34	artificial shade	4209	-0.0253145
3	34	artificial shade	4210	0.119051
3	34	control	4211	-0.0417123
3	34	control	4214	0.158595
3	34	control	4215	0.255052
3	34	control	4217	0.0573849
3	34	control	4218	-0.0308053
3	34	control	4219	0.187959
3	34	control	4220	-0.0303174
3	35	guapira opposita	4222	-0.0916787
3	35	artificial shade	4232	-0.0344346
3	35	artificial shade	4233	-0.0736127
3	35	artificial shade	4235	-0.000881812
3	35	artificial shade	4236	-0.131221
3	35	artificial shade	4237	-0.117675
3	35	artificial shade	4239	-0.0896434
3	35	artificial shade	4240	-0.150435
3	35	control	4242	0.138718
3	35	control	4243	-0.012949
3	35	control	4244	-0.13768
3	35	control	4246	-0.0638607
3	35	control	4247	-0.0066156
3	35	control	4248	-0.0950081
3	36	artificial shade	4261	-0.0630381
3	36	artificial shade	4262	-0.0590652
3	36	artificial shade	4263	-0.0750641
3	36	artificial shade	4266	-0.0628967
3	36	artificial shade	4267	0.0860155
3	36	artificial shade	4268	0.0427193
3	36	artificial shade	4270	0.157262
3	37	guapira opposita	4282	0.0879577
3	37	guapira opposita	4284	-0.0899267
3	37	guapira opposita	4285	-0.0155331
3	37	guapira opposita	4286	0.120142
3	37	guapira opposita	4287	0.0534745
3	37	guapira opposita	4288	-0.0251931
3	37	guapira opposita	4289	0.0139319
3	37	guapira opposita	4290	-0.0484299
3	37	artificial shade	4291	-0.0680163
3	37	artificial shade	4292	-0.0165255
3	37	artificial shade	4296	0.0726501
3	37	artificial shade	4298	0.0254446
3	37	artificial shade	4299	-0.0214088
3	37	control	4302	0.0141734
3	37	control	4304	0.016991
3	37	control	4305	0.273145
3	37	control	4307	0.0660697
3	37	control	4308	0.0495954
3	37	control	4309	0.0847769
3	37	control	4310	0.126722
3	38	guapira opposita	4312	-0.0898998
3	38	guapira opposita	4314	-0.0483717
3	38	guapira opposita	4316	-0.0370087
3	38	guapira opposita	4317	0.00989703
3	38	guapira opposita	4319	0.0102601
3	38	guapira opposita	4320	-0.00503937
3	38	artificial shade	4321	-0.0048224
3	38	artificial shade	4322	0.113962
3	38	artificial shade	4325	0.117689
3	38	artificial shade	4326	0.0801405
3	38	artificial shade	4328	0.114963
3	38	artificial shade	4329	0.125925
3	38	artificial shade	4330	-0.0151022
3	38	control	4331	-0.16283
3	38	control	4332	0.0795983
3	38	control	4334	-0.0216521
3	38	control	4335	0.152178
3	38	control	4336	-0.00783076
3	38	control	4337	-0.0246532
3	38	control	4339	0.0702648
3	38	control	4340	0.0396288
3	39	guapira opposita	4341	0.0264745
3	39	guapira opposita	4342	-0.0378306
3	39	guapira opposita	4344	-0.0267959
3	39	guapira opposita	4345	-0.0390074
3	39	guapira opposita	4348	0.00831899
3	39	guapira opposita	4349	0.00678562
3	39	artificial shade	4352	0.00368949
3	39	artificial shade	4353	-0.0069545
3	39	artificial shade	4354	0.181688
3	39	artificial shade	4355
3	39	control	4365	0.740591
3	39	control	4370	1.29372
3	40	artificial shade	4381	-1.34117
3	40	artificial shade	4384	0.27163
3	40	artificial shade	4385	-0.154165
3	40	artificial shade	4388	-1.10177
3	40	artificial shade	4389	1.36654
3	40	control	4391	-3.33835
3	40	control	4396	1.23806
3	40	control	4398	-0.340925
3	40	control	4399	0.341628
3	41	guapira opposita	4401	1.29793
3	41	guapira opposita	4403	0.822842
3	41	guapira opposita	4404	-1.7258
3	41	guapira opposita	4406	0.836932
3	41	artificial shade	4416	-2.74883
3	42	guapira opposita	4431	0.74296
3	42	guapira opposita	4432	-5.70914
3	42	guapira opposita	4433	0.25705
3	42	guapira opposita	4434	-0.666621
3	42	guapira opposita	4435	-0.226737
3	42	guapira opposita	4436	-0.282646
3	42	guapira opposita	4437	-1.69362
3	42	guapira opposita	4438	-1.32965
3	42	guapira opposita	4439	0.371237
3	42	guapira opposita	4440	-2.69619
3	42	artificial shade	4442	-0.680711
3	42	artificial shade	4444	0.905746
3	42	artificial shade	4450	-0.231883
3	42	control	4451	-3.71052
3	43	guapira opposita	4468	-1.28804
3	43	artificial shade	4471	0.301687
3	43	artificial shade	4472	-0.205582
3	43	artificial shade	4474	-3.69129
3	43	artificial shade	4475	0.836197
3	43	artificial shade	4478	-0.229514
3	43	control	4481	1.36699
3	43	control	4482	0.313408
3	43	control	4490	0.768566
3	44	guapira opposita	4497	-4.25704
3	44	artificial shade	4506	-0.324711
3	44	artificial shade	4509	1.23263
3	44	control	4513	1.39566
3	44	control	4517	0.771588
3	44	control	4518	-1.1384
3	44	control	4519	1.34302
3	45	guapira opposita	4521	3.45087
3	45	guapira opposita	4527	-1.72955
3	45	guapira opposita	4530	-3.16895
3	45	artificial shade	4531	0.262236
3	45	artificial shade	4532	-3.72298
3	45	artificial shade	4533	0.86066
3	45	artificial shade	4535	-0.171522
3	45	control	4543	0.246717
3	45	control	4545	0.337177
3	45	control	4546	0.189869
3	45	control	4547	-0.769496
3	45	control	4550	0.917263

## Sheet: Abiotic parameters
block	sea proximity	treatment	temperature (°C)	PAR (μmol m-2 s-1)
2	1	control	61.7	2000
2	1	guapira opposita	39.6	200
2	1	artificial shade	41.3	446.333
4	1	control	68.2	2000
4	1	guapira opposita	47.2	469
4	1	artificial shade	39.3	526
5	1	control	59.4	2000
5	1	guapira opposita	39.9	337.667
5	1	artificial shade	34.4	484.333
7	1	control	59.9	2000
7	1	guapira opposita	35.6	316.667
7	1	artificial shade	37.4	460
8	1	control	61.9	2000
8	1	guapira opposita	38.2	250.333
8	1	artificial shade	36.1	327.333
10	1	control	60.4	2000
10	1	guapira opposita	42.7	272.667
10	1	artificial shade	37.2	464
26	2	control	60.4	2000
26	2	guapira opposita	44.3	271
26	2	artificial shade	37	396.333
25	2	control	62.2	2000
25	2	guapira opposita	43.5	378.667
25	2	artificial shade	33.9	466
24	2	control	65.6	2000
24	2	guapira opposita	39.9	313.333
24	2	artificial shade	33.6	571
23	2	control	64.7	2000
23	2	guapira opposita	41.3	281.667
23	2	artificial shade	38.4	531.667
22	2	control	65.3	2000
22	2	guapira opposita	46.4	272
22	2	artificial shade	35.6	509
21	2	control	66.8	2000
21	2	guapira opposita	48.4	270.667
21	2	artificial shade	37.9	491.667
32	3	control	60.8	2000
32	3	guapira opposita	40.3	220.667
32	3	artificial shade	36.7	534
33	3	control	65.2	2000
33	3	guapira opposita	34.5	213
33	3	artificial shade	38.7	566.333
34	3	control	67.8	2000
34	3	guapira opposita	45.9	337.667
34	3	artificial shade	37.7	578.667
35	3	control	61.4	2000
35	3	guapira opposita	41.6	318
35	3	artificial shade	38.3	599
36	3	control	67.4	2000
36	3	guapira opposita	44.4	353
36	3	artificial shade	34.3	485.667
38	3	control	68	2000
38	3	guapira opposita	43.9	269
38	3	artificial shade	35.2	428.333

## Sheet: Metadata
Spreedsheet: Survival
Survival of Ternstroemia brasiliensis seedlings 358 days after transplanting
Variable	Explanation
sea proximity	three different proximity classes to the shore (proximity 1=40-50 m from the seashore; proximity 2=120-130 m; proximity 3=190-200 m
block	experimental blocks
treatment	three levels of the neighbor factor
alive	the number of seedlings alive 358 days after transplanting
dead	the number of seedlings dead 358 days after transplanting
total	total of seedlings transplanted in the beginning of the experiment
Spreedsheet: Growth
Growth of Ternstroemia brasiliensis seedlings 358 days after transplanting
Variable	Explanation
sea proximity	three different proximity classes to the shore (proximity 1=40-50 m from the seashore; proximity 2=120-130 m; proximity 3=190-200 m
block	experimental blocks
treatment	three levels of the neighbor factor
plant tag	the tag number of the individual seedling
biomass increment (g)	the increment in the aboveground biomass after 358 days
Spreedsheet: Abiotic parameters
Temperature and photosyntetically active radiation (PAR) measured on December 23, 2012, between 12:00 and 13:00
Variable	Explanation
sea proximity	three different proximity classes to the shore (proximity 1=40-50 m from the seashore; proximity 2=120-130 m; proximity 3=190-200 m
block	experimental blocks
treatment	three levels of the neighbor factor
Temperature (°C)	temperature of the soil surface
PAR (μmol m-2 s-1)	photosynthetically active radiation
